# Supplementary material for: Aromatic Amino Acid-Derived Compounds Induce Morphological Changes and Modulate the Cell Growth of Wine Yeast Species
Source: Front Microbiol. 2018 Apr 11;9:670. doi: 10.3389/fmicb.2018.00670 (PMC5904269; doi:10.3389/fmicb.2018.00670)
Supplement: Supplementary file 1 [file Table_1.XLSX]

## Sheet: Table S1. 10mM vs 1mM
Table S1. Effects of aromatic amino acid-derived compounds on the growth of wine yeast species at different nitrogen concentrations. The effects of Mel, Ser, Trpm, TrpOH, PheOH and TyrOH on the growth of four strains of S. cerevisiae (SC20, SB, Sigma, QA23) and four non-Saccharomyces (Cz4, Hu4, Mpp, Tdp) were determined. Non-supplemented cultures were used as controls. Yeast were grown for 48 h a…
10mM (NH4)2SO4
GT	SC20		SB		Sigma		QA23		Vin7		Cz4		Hu4		Mpp		Tdp
	Average	SD	Average	SD	Average	SD	Average	SD	Average	SD	Average	SD	Average	SD	Average	SD	Average	SD
Control	1.79047	0.102	2.93652	0.0954	3.05981	0.1021	3.28741	0.12	1.84953	0.0954	2.55139	0.085	2.55139	0.0985	3.47082	0.102	2.08603	0.214
Mel	1.76226	0.204424	2.84389	0.244663	3.18193	0.13748	3.19039	0.140483	2.02235	0.516714	2.60397	0.276579	2.60397	0.811264	3.03356	0.751054	3.09703	1.43987
Ser	6.99184	0.374593	6.11508	0.776472	6.54087	0.232082	14.5191	0.506812	2.24627	0.575366	2.69752	0.023094	2.69752	0.652273	4.20389	0.303433	2.52354	0.43043
Trpm	2.22929	0.0477259	2.94922	0.240622	3.05444	0.247318	3.62466	0.0591564	1.25673	0.172592	4.27202	0.338336	4.27202	0.0305737	3.84926	0.0409088	3.24698	0.358612
TrpOH	2.07156	0.126307	5.95907	0.722696	3.94768	0.0585182	4.02296	0.0189779	2.1376	0.108796	6.0566	0.635424	6.0566	0.22279	5.37378	0.775725	4.59526	0.875162
PheOH	1.80849	0.168992	3.08439	0.0861478	3.59554	0.16068	3.41535	0.0952285	2.01136	0.119919	2.81011	0.0698939	2.81011	0.334294	3.95614	0.0472136	3.43883	0.731066
TyrOH	2.05977	0.0897076	3.08066	0.0841065	3.19809	0.171706	3.41937	0.129181	2.12499	0.128367	3.25773	0.192428	3.25773	0.102616	4.85407	0.262075	2.55854	0.127054
M growth	SC20		SB		Sigma		QA23		Vin7		Cz4		Hu4		Mpp		Tdp
	Average	SD	Average	SD	Average	SD	Average	SD	Average	SD	Average	SD	Average	SD	Average	SD	Average	SD
Control	2.5884	0.154	2.07401	0.102	1.86452	0.201	2.397	0.0958	1.39278	0.0852	1.53821	0.025	2.35523	0.102	2.44753	0.102	2.62097	0.084
Mel	2.57503	0.0210836	2.0851	0.0127987	1.83884	0.0137201	2.402	0.0711242	1.40285	0.0105018	1.39709	0.0188743	2.38787	0.0239447	2.4354	0.0065572	2.5867	0.027161
Ser	1.3083	0.0615416	1.48345	0.19197	1.33552	0.147657	0.2089	0.0417393	0.796776	0.157568	1.39709	0.198236	1.77633	0.0419826	2.11927	0.147064	2.35453	0.0754305
Trpm	1.86617	0.0056	2.14987	0.0840766	2.03931	0.0719119	2.39854	0.0672254	1.4029	0.144651	1.14688	0.304552	1.57103	0.0357163	2.28643	0.14561	2.10246	0.109912
TrpOH	2.00567	0.0658747	1.95436	0.12024	1.62367	0.258121	2.377	0.133587	0.868757	0.133571	1.12	0.260217	1.24827	0.0828838	0.9515	0.0707051	2.19102	0.0584578
PheOH	2.39693	0.00689776	1.88308	0.00652541	1.79849	0.126015	2.3895	0.0339616	1.42956	0.109082	1.4523	0.0761836	1.80733	0.0821501	2.35498	0.0577192	2.10716	0.0555108
TyrOH	2.2585	0.0420338	2.1094	0.0380572	1.90102	0.101162	2.40325	0.137502	1.25908	0.0139608	1.37364	0.0611755	1.90579	0.0955109	2.1499	0.0613046	2.2955	0.0376854
1mM (NH4)2SO4
GT	SC20		SB		Sigma		QA23		Vin7		Cz4		Hu4		Mpp		Tdp
	Average	SD	Average	SD	Average	SD	Average	SD	Average	SD	Average	SD	Average	SD	Average	SD	Average	SD
Control	2.651	0.125	3.113	0.1021	3.157	0.0985	2.631	0.985	2.929	0.102	2.3254	0.1025	2.2025	0.112	2.075	0.125	1.902	0.0985
Mel	2.648	0.164254	3.2121	0.432	3.19214	0.00432	2.632	0.137617	2.90854	0.0372	2.4021	0.0642	2.225	0.0441	2.01054	0.0432	1.903	0.0723
Ser	8.041	0.308879	8.032	0.270888	3.974	0.172405	5.966	0.45177	14.603	2.24181	5.152	0.0523833	4.95933	0.123973	3.27186	0.200682	11.3031	2.28147
Trpm	2.854	0.100344	3.94	0.0901599	3.754	0.0225692	7.8254	0.308879	3.364	0.0562595	2.78805	0.223974	3.07121	0.0279568	2.75401	0.132913	3.65177	0.0289329
TrpOH	3.1254	0.0442538	4.511	0.137617	3.907	0.105569	3.102	0.0426138	3.1854	0.0299023	4.56493	0.5038	3.74093	0.03975	2.97234	0.322027	3.7287	0.219185
PheOH	2.852	0.0740945	3.1521	0.0574728	3.889	0.168579	2.934	0.0740945	3.016	0.0590866	2.9321	0.237565	3.1454	0.0881811	2.63214	0.232273	2.6621	0.0220695
TyrOH	2.7025	0.0574728	3.38201	0.0740945	3.32102	0.0847811	2.633	0.0333933	3.037	0.238409	3.785	0.0713454	2.75383	0.264443	2.657	0.232273	2.28021	0.0482012
M growth	SC20		SB		Sigma		QA23		Vin7		Cz4		Hu4		Mpp		Tdp
	Average	SD	Average	SD	Average	SD	Average	SD	Average	SD	Average	SD	Average	SD	Average	SD	Average	SD
Control	1.834	0.0954	1.641	0.102	1.831	0.125	1.862	0.035	1.236	0.0254	2.3254	0.0854	2.2025	0.0985	2.075	0.102	1.902	0.954
Mel	1.83926	0.005816	1.642	0.0098	1.835	0.0456	1.86	-0.00456	1.232	0.000856	2.3924	0.1016	2.254	0.096	2.077	0.00856	1.907	0.01784
Ser	0.698	0.187554	0.8657	0.187554	1.574	0.21802	1.367	0.259119	0.167	0.0301957	0.811	0.180824	1.28146	0.115881	1.53809	0.0268194	0.0964667	0.0283177
Trpm	1.7526	0.0535857	1.732	0.0694379	1.698	0.0821816	0.8214	0.187554	1.3521	0.0016158	1.21044	0.16714	0.976967	0.0699017	1.65325	0.117588	1.2365	0.0309518
TrpOH	1.396	0.0740808	1.329	0.0886777	1.38	0.253135	0.9754	0.300586	0.9214	0.14056	1.10806	0.078	1.25427	0.0711397	1.32276	0.0982047	0.353262	0.1828
PheOH	1.629	0.032703	1.51	0.0401249	1.65945	0.0934484	1.6575	0.032703	1.2091	0.276066	1.38225	0.270266	1.30254	0.0734137	1.74068	0.218509	1.64659	0.234927
TyrOH	1.693	0.0401249	1.44021	0.032703	1.57124	0.0621915	1.5375	0.15454	1.165	0.14056	1.4123	0.078	1.35192	0.0630858	1.65535	0.0154845	1.20361	0.1828

## Sheet: Table S2. 1mM non-Sac 
Table S2. Effects of increasing concentrations of Ser, Trpm, TrpOH, TyrOH and PheOH on the growth of non-Saccharomyces strains (S. bacillaris Cz4 and Cz11; H. uvarum Hu4 and Hu34; M. pulcherrima Mpp and Flavia; T. delbrueckii Tdp and Biodiva). Different compounds were added to minimal medium (1 mM (NH4)2SO4) at increasing concentrations (50, 100, 250, 500, 750 and 1000 ppm). Non-supplemented cult…
GT	Cz4		Cz11		Hu4		Hu34		Mpp		FLAVIA		Tdp		BIODIVA
	Average	SD	Average	SD	Average	SD	Average	SD	Average	SD	Average	SD	Average	SD	Average	SD
Control	2.3254	0.0987	2.05774	0.10324	2.2025	0.0865	2.2458	0.09825	2.075	0.1021	2.05625	0.05214	1.902	0.068	1.98019	0.0854
Ser 50	2.36968	0.125387	2.05965	0.045863	2.1968	0.0235845	2.2658	0.0238012	2.29954	0.0574953	2.2457	0.0574953	1.9254	0.0274424	1.99311	0.0269881
Ser100	2.61979	0.0249774	2.1658	0.0549963	2.59785	0.0445954	2.90287	0.254789	2.29865	0.0146144	2.22481	0.0146144	1.90225	0.0172905	1.987	0.0170043
Ser250	2.4254	0.00716361	2.25755	0.183452	2.18646	0.094338	2.2587	0.115101	2.79303	0.229981	2.89303	0.229981	2.14	0.10977	2.02	0.107952
Ser500	4.36105	0.124887	2.45902	0.274981	4.32286	0.222977	4.39286	0.42351	2.94225	0.0730719	2.94225	0.0730719	2.1024	0.0864526	2.08643	0.0850214
Ser 750	4.71557	0.16923	3.04079	0.435158	4.48223	0.563982	4.49223	0.752907	3.35004	0.114797	3.4408	0.114797	3.9574	0.218944	4.17303	0.224341
Ser 1000	5.152	0.0698444	3.99785	0.204476	4.95933	0.165298	5.20214	0.907832	2.97186	0.267576	3.69186	0.267576	11.3031	3.09316	12.4917	3.04196
M Growth	Cz4		Cz11		Hu4		Hu34		Mpp		FLAVIA		Tdp		BIODIVA
	Average	SD	Average	SD	Average	SD	Average	SD	Average	SD	Average	SD	Average	SD	Average	SD
Control	1.64753	0.099687	1.66638	0.104272	1.84753	0.087365	1.87753	0.0992325	1.59477	0.103121	1.62258	0.0526614	2.06127	0.06868	2.06127	0.086254
Ser 50	1.6134	0.0406323	1.6574	0.0314905	1.784	0.0572582	1.8187	0.0406323	1.5576	0.0314905	1.5534	0.0572582	1.923	0.0563433	1.964	0.0145134
Ser100	1.60876	0.00974964	1.66547	0.0224804	1.756	0.0398293	1.6905	0.00974964	1.52387	0.0224804	1.5763	0.0398293	1.9675	0.0391929	1.9839	0.00418446
Ser250	1.54945	0.162529	1.64952	0.125962	1.62243	0.229033	1.65243	0.162529	1.40608	0.125962	1.41987	0.229033	1.88297	0.225373	1.88297	0.0580535
Ser500	1.47104	0.0487482	1.66162	0.112402	1.42243	0.199146	1.45243	0.0487482	1.35282	0.112402	1.3874	0.199146	1.9102	0.195964	1.9102	0.0209223
Ser 750	1.1423	0.0270394	1.55725	0.0169734	1.2891	0.126607	1.3191	0.0270394	1.37903	0.0169734	1.36949	0.126607	1.04967	0.124584	1.09859	0.062289
Ser 1000	0.811	0.180824	1.41375	0.0250058	1.14577	0.115881	1.17577	0.180824	1.3809	0.0250058	1.35109	0.115881	0.0964667	0.114029	0.0964667	0.0263596
GT	Cz4		Cz11		Hu4		Hu34		Mpp		FLAVIA		Tdp		BIODIVA
	Average	SD	Average	SD	Average	SD	Average	SD	Average	SD	Average	SD	Average	SD	Average	SD
Control	2.295	0.096726	2.0602	0.101175	2.2968	0.08477	2.3254	0.096285	2.075	0.100058	2.06284	0.0510972	2.0584	0.06664	2.021	0.083692
Trpm 50	2.2632	0.0397979	2.13959	0.0373887	2.27983	0.0576382	2.3168	0.0326419	2.06498	0.160226	2.0698	0.0270441	2.04058	0.0462237	1.985	0.0240029
Trpm 100	2.33316	0.1832	2.41373	0.205772	2.55002	0.1374	2.62593	0.1794	2.54176	0.0331832	2.61591	0.217571	2.30584	0.123873	2.39102	0.0580584
Trpm250	2.2936	0.0716114	2.50555	0.210602	2.69119	0.1641	2.79104	0.2094	2.50934	0.0767361	2.71655	0.195414	2.2265	0.242452	2.42614	0.144206
Trpm 500	2.51187	0.18348	2.68181	0.16276	2.78036	0.207	2.86202	0.2094	2.51544	0.0513031	2.7688	0.30325	2.45384	0.140656	2.5258	0.164033
Trpm 750	2.6605	0.032363	3.0613	0.219682	2.92717	0.13761	3.1026	0.233736	2.53268	0.167247	2.71654	0.0165805	3.29218	0.0811751	2.668	0.260864
Trpm 1000	2.78805	0.20545	3.45385	0.0664802	3.07121	0.0279568	3.22853	0.0329159	2.54013	0.102223	2.9855	0.177217	3.65177	0.235563	2.6014	0.033755
M Growth	Cz4		Cz11		Hu4		Hu34		Mpp		FLAVIA		Tdp		BIODIVA
	Average	SD	Average	SD	Average	SD	Average	SD	Average	SD	Average	SD	Average	SD	Average	SD
Control	1.658	0.1221	1.665	0.0984	1.842	0.1021	1.855	0.0985	1.60758	0.0854	1.62258	0.0954	2.0685	0.0985	2.072	0.102
Trpm 50	1.70562	0.0275866	1.66638	0.0204971	1.84753	0.0381965	1.82521	0.0590725	1.6255	0.0908249	1.6205	0.0457614	2.0955	0.0203757	2.0925	0.0573285
Trpm 100	1.68373	0.158272	1.35784	0.0336369	1.43073	0.36251	1.425	0.382505	1.33308	0.0759824	1.37808	0.0773077	1.754	0.0916669	1.78057	0.0775303
Trpm250	1.5553	0.118768	1.34858	0.0936095	1.5138	0.0190254	1.485	0.0177566	1.37308	0.0594086	1.39881	0.0604448	1.96592	0.103199	1.67059	0.232255
Trpm 500	1.26372	0.0969568	1.20191	0.131824	1.1838	0.275508	1.1165	0.0747026	1.36038	0.0241599	1.38538	0.0245813	1.82554	0.143226	1.61524	0.180226
Trpm 750	1.1025	0.17184	1.03858	0.0805378	1.15017	0.188749	1.168	0.175363	1.42041	0.05194	1.50535	0.052846	1.28025	0.182471	1.444	0.177811
Trpm 1000	1.10438	0.146247	0.995773	0.205103	0.976967	0.0664066	1.029	0.130782	1.3251	0.0250195	1.43401	0.10289	0.6965	0.0185112	1.4587	0.0270829
GT	Cz4		Cz11		Hu4		Hu34		Mpp		FLAVIA		Tdp		BIODIVA
	Average	SD	Average	SD	Average	SD	Average	SD	Average	SD	Average	SD	Average	SD	Average	SD
Control	2.3854	0.1021	2.0034	0.0098	2.288	0.0214	2.2765	0.2014	2.07124	0.062	2.098	0.059	2.0487	0.102	2.0414	0.124
TrpOH 50	2.37574	0.0749209	2	0.0294796	2.2954	0.0542427	2.23068	0.0389346	2.0652	0.0607958	2.052	0.0450228	2.0747	0.0162384	2.10124	0.0356657
TrpOH 100	2.95458	0.236115	1.992	0.109397	2.8617	0.421372	2.9517	0.425244	2.06987	0.0889	3.2821	0.17507	2.52905	0.109379	2.232	0.201692
TrpOH 250	3.23966	0.265977	2.50709	0.0699515	3.12625	0.153433	3.31245	0.154843	2.02564	0.0660721	3.654	0.669608	2.72696	0.0304416	2.31014	0.0443439
TrpOH 500	3.10456	0.0611728	2.784	0.271347	3.36182	0.0939113	3.40918	0.0939113	2.0268	0.0498969	3.254	0.0831232	2.76696	0.0266727	2.541	0.164033
TrpOH 750	4.33756	0.0842943	3.56713	0.27034	3.58211	0.140597	3.46179	0.141888	2.0254	0.0204189	3.854	0.334778	3.414	0.225497	3.124	0.2867
TrpOH 1000	4.56493	0.587767	4.37751	0.127739	3.74093	0.046375	3.62159	0.712538	2.234	0.150468	4.021	0.375698	3.7287	0.179	3.3021	0.255715
M Growth	Cz4		Cz11		Hu4		Hu34		Mpp		FLAVIA		Tdp		BIODIVA
	Average	SD	Average	SD	Average	SD	Average	SD	Average	SD	Average	SD	Average	SD	Average	SD
Control	1.6854	0.10253	1.6625	0.107246	1.74325	0.0898562	1.8976	0.102062	1.615	0.106061	1.6032	0.054163	2.0685	0.0706384	2.072	0.0887135
TrpOH 50	1.654	0.0725814	1.6601	0.00198988	1.7387	0.0247919	1.89753	0.0790974	1.6345	0.0511113	1.60002	0.0511113	2.05187	0.0979101	2.06784	0.0167491
TrpOH 100	1.6021	0.0409659	1.56328	0.174419	1.51626	0.0845701	1.64607	0.158871	1.6143	0.156333	1.6214	0.118773	1.56838	0.120845	1.85149	0.0182771
TrpOH 250	0.9658	0.160147	1.50947	0.109584	1.41743	0.207951	1.54203	0.0943672	1.5696	0.0928593	1.601	0.142033	1.56672	0.14451	2.06645	0.105963
TrpOH 500	0.9547	0.00315	1.27461	0.0630275	1.35131	0.129361	1.47243	0.1148	1.584	0.112966	1.608	0.225491	1.05323	0.0144153	2.28906	0.0252138
TrpOH 750	0.9654	0.0315	1.17092	0.28335	1.25733	0.026828	1.3735	0.0472863	1.28	0.0465308	1.66124	0.0446418	0.348319	0.100412	2.0602	0.00175926
TrpOH 1000	1.08058	0.06825	0.949867	0.0791115	1.19155	0.0622473	1.30427	0.151504	1.22765	0.149083	1.698	0.0859291	0.353262	0.0850302	1.85196	0.15995
GT	Cz4		Cz11		Hu4		Hu34		Mpp		FLAVIA		Tdp		BIODIVA
	Average	SD	Average	SD	Average	SD	Average	SD	Average	SD	Average	SD	Average	SD	Average	SD
Control	2.2736	0.128205	1.627	0.10332	2.20973	0.107205	2.2987	0.103425	1.6234	0.08967	2.20124	0.10017	2.052	0.103425	2.0985	0.1071
TyOH 50	2.2987	0.049	1.6466	0.0182496	2.2463	0.040145	2.35427	0.143708	1.6021	0.0778094	2.2541	0.0388048	2.06685	0.0636408	2.0854	0.0129238
TyOH 100	2.758	0.049	1.69758	0.054859	2.27983	0.0078612	2.42512	0.0889	2.214	0.107827	2.93214	0.113979	2.07542	0.127282	2.08432	0.0258476
TyOH 250	2.798	0.084	1.72701	0.0141839	2.37853	0.116375	2.43254	0.089145	2.0854	0.0889	2.99854	0.0273102	2.07421	0.0174383	2.124	0.0526443
TyOH 500	2.984	0.148344	1.7124	0.0737136	2.38462	0.0141254	2.541	0.199199	2.2574	0.1239	2.8541	0.0913873	2.07985	0.115552	2.12687	0.0889
TyOH 750	3.587	0.0488951	1.6975	0.136837	2.63689	0.028322	2.6987	0.286463	2.2874	0.0286722	3.0312	0.027863	2.07985	0.0551905	2.1547	0.11249
TyOH 1000	3.685	0.0832363	1.987	0.0567048	2.75383	0.089145	2.8954	0.103823	2.657	0.0373488	2.9854	0.270985	2.28021	0.117532	2.16547	0.0562347
M Growth	Cz4		Cz11		Hu4		Hu34		Mpp		FLAVIA		Tdp		BIODIVA
	Average	SD	Average	SD	Average	SD	Average	SD	Average	SD	Average	SD	Average	SD	Average	SD
Control	1.698	0.122743	1.5987	0.0989186	1.8234	0.102638	1.897	0.0990191	1.6198	0.0858501	1.6125	0.0959028	2.0658	0.0990191	2.06565	0.102538
TyOH 50	1.6682	0.0141216	1.57621	0.00198988	1.80788	0.00876525	1.87528	0.0375001	1.62559	0.0511113	1.58703	0.0979101	2.06286	0.0167491	2.06127	0.0362907
TyOH 100	1.598	0.196609	1.46505	0.0664668	1.45707	0.0889	1.47073	0.1239	1.52008	0.100571	1.52897	0.0333179	2.06521	0.234677	1.957	0.144057
TyOH 250	1.38404	0.0516225	1.47504	0.0635441	1.55116	0.100404	1.59116	0.0987998	1.48693	0.102005	1.50854	0.0352887	1.92521	0.107143	1.99221	0.095773
TyOH 500	1.31542	0.034981	1.45012	0.0935865	1.359	0.138342	1.39	0.136131	1.54811	0.0618456	1.57935	0.0770772	1.84791	0.0164716	2.0421	0.120827
TyOH 750	1.033	0.162659	1.53606	0.0353118	1.18205	0.114008	1.28457	0.176623	1.57953	0.0086411	1.50987	0.035181	2.14801	0.160799	1.9231	0.139235
TyOH 1000	1.123	0.236482	1.33021	0.0307024	1.19224	0.064237	1.2238	0.0632106	1.55352	0.0197786	1.5109	0.191196	1.60709	0.0401664	1.9321	0.205561
GT	Cz4		Cz11		Hu4		Hu34		Mpp		FLAVIA		Tdp		BIODIVA
	Average	SD	Average	SD	Average	SD	Average	SD	Average	SD	Average	SD	Average	SD	Average	SD
Control	2.30122	0.0651	1.64677	0.2014	2.23658	0.0854	2.32663	0.0412	1.64312	0.1021	2.22799	0.0854	2.07693	0.0652	2.124	0.98
PheOH 50	2.264	0.0389346	1.7114	0.110858	2.27359	0.0535325	2.37583	0.0540244	1.8854	0.14744	2.28149	0.0569893	2.321	0.0295178	2.321	0.0273707
PheOH 100	2.2687	0.0854	1.77587	0.0889	3.144	0.107065	3.214	0.108049	2.2409	0.1603	2.96777	0.113979	2.5014	0.0590357	2.5644	0.0547415
PheOH 250	2.26987	0.0732853	1.74799	0.138803	3.124	0.0875	3.2014	0.251688	2.304	0.0281033	3.03497	0.0273102	2.5214	0.146634	3.0014	0.0646008
PheOH 500	2.38401	0.189	1.73321	0.0618671	3.01474	0.126632	3.102	0.127795	2.28483	0.08995	2.88878	0.0913873	2.6314	0.166794	3.214	0.0599331
PheOH 750	2.84	0.0309429	1.78181	0.111225	3.1324	0.130128	3.20144	0.131323	2.31519	0.0286722	3.06803	0.027863	2.75114	0.1603	3.8514	0.089145
PheOH 1000	2.9321	0.0832363	2.01114	0.0676906	3.1454	0.14875	3.3011	0.311351	2.3214	0.0183379	3.02167	0.270985	2.6621	0.0343232	4.124	0.0562347
M Growth	Cz4		Cz11		Hu4		Hu34		Mpp		FLAVIA		Tdp		BIODIVA
	Average	SD	Average	SD	Average	SD	Average	SD	Average	SD	Average	SD	Average	SD	Average	SD
Control	1.67661	0.102	1.57856	0.098	1.80043	0.023	1.8731	0.047	1.59939	0.085	1.59218	0.0547	2.03977	0.098	2.03662	0.103
PheOH 50	1.67214	0.0515637	1.5021	0.073392	1.7854	0.0637141	1.8254	0.101587	1.514	0.099964	1.5324	0.0179577	1.8254	0.0209459	1.8214	0.0788765
PheOH 100	1.5521	0.0889	1.43254	0.1848	1.78021	0.148076	1.76854	0.123235	1.40214	0.246363	1.44254	0.0359153	1.62344	0.0418919	1.57235	0.157753
PheOH 250	1.5021	0.104246	1.2547	0.09275	1.70214	0.021147	1.70214	0.0998876	1.4587	0.0982915	1.4687	0.0663068	1.6124	0.0583327	1.58633	0.232255
PheOH 500	1.3524	0.00315	1.2457	0.0524029	1.6021	0.0502807	1.5874	0.27769	1.40364	0.0889	1.4574	0.0410017	1.59854	0.0528812	1.50854	0.229566
PheOH 750	1.3021	0.0315	1.24574	0.0975057	1.45587	0.0511656	1.4751	0.0523766	1.4124	0.0515397	1.4568	0.0753396	1.45214	0.0644217	1.40254	0.177811
PheOH 1000	1.22536	0.06825	1.1224	0.0647794	1.30254	0.0552001	1.40214	0.0230404	1.40684	0.0226722	1.4214	0.0135489	1.46587	0.0241554	1.35785	0.15995

## Sheet: Table S3. 1mM Sac 
Table S3. Effects of increasing concentrations of Ser, Trpm, TrpOH, TyrOH and PheOH on the growth of eight S. cerevisiae strains. Different compounds were added to minimal medium (1 mM (NH4)2SO4) at increasing concentrations (50, 100, 250, 500, 750 and 1000 ppm). Non-supplemented cultures were used as controls. Growth was followed during 48 hours. For each nitrogen condition and compound, generat…
M Growth	SC20		SB		∑1278b		QA23		T73		P5		Vin7		P24
	Average	SD	Average	SD	Average	SD	Average	SD	Average	SD	Average	SD	Average	SD	Average	SD
Control	1.68728	0.0587	1.641	0.1024	1.831	0.0751	1.862	0.0521	2.029	0.0854	1.845	0.0214	1.236	0.0854	1.967	0.102
Ser 50	1.65048	0.00267176	1.6389	0.118145	1.733	0.0643365	1.719	0.0254993	2.013	0.133148	1.805	0.060359	1.288	0.0745231	1.937	0.185471
Ser100	1.62693	0.0615799	1.585	0.0615799	1.757	0.0635162	1.711	0.08788	1.911	0.0997102	1.786	0.0100491	1.188	0.109208	2.008	0.0889
Ser250	1.67164	0.0890733	1.637	0.0890733	1.772	0.0600873	1.731	0.00676761	1.931	0.174326	1.723	0.0224016	0.317	0.145309	1.7862	0.10567
Ser500	1.45544	0.233668	1.4521	0.233668	1.692	0.163301	1.644	0.10054	1.13644	0.0297116	1.684	0.136574	0.134	0.115674	1.451	0.128117
Ser 750	1.24568	0.0157885	1.1354	0.0157885	1.6024	0.0404666	1.3838	0.318098	0.7524	0.0168896	1.111	0.000609678	0.145	0.405166	0.444	0.066166
Ser 1000	0.64216	0.16411	0.8657	0.16411	1.574	0.190768	1.367	0.226729	0.74251	0.0264212	0.314	0.0250371	0.167	0.191593	0.226	0.113163
GT	SC20		SB		∑1278b		QA23		T73		P5		Vin7		P24
	Average	SD	Average	SD	Average	SD	Average	SD	Average	SD	Average	SD	Average	SD	Average	SD
Ser 50	2.651	0.014	3.113	0.0574	3.157	0.0412	2.631	0.021	2.534	0.052	2.665	0.074	2.929	0.024	4.17	0.085
Ser100	2.6021	0.0473214	3.0564	0.0473214	3.30214	0.00104826	2.681	0.0175831	2.547	0.184163	2.749	0.0717751	2.92	0.0414776	3.636	0.364561
Ser250	2.603	0.0749122	3.05987	0.0749122	3.1214	0.0374859	2.676	0.145743	2.505	0.0681635	2.631	0.0123047	3.249	0.0525133	3.704	0.049
Ser500	3.167	0.221958	3.758	0.221958	3.3254	0.0930785	2.949	0.0750266	3.776	0.575252	3.089	0.0903888	7.125	0.230905	4.987	0.156646
Ser 750	4.874	0.0957456	5.021	0.0957456	3.379	0.0706226	3.3374	0.106928	6.855	0.885227	4.186	0.137384	10.406	0.051972	7.303	0.343224
Ser 1000	6.132	0.356193	6.521	0.356193	3.4521	0.0713294	4.3214	0.368125	9.8005	2.61718	6.231	1.36503	14.043	0.434	9.654	0.7434
Serotonin 1000	8.041	0.360359	8.032	0.360359	3.974	0.201139	5.966	0.527065	11.342	2.61545	11.253	1.92555	14.603	1.834	22.689	0.133463
GT	SC20		SB		∑1278b		QA23		T73		P5		Vin7		P24
	Average	SD	Average	SD	Average	SD	Average	SD	Average	SD	Average	SD	Average	SD	Average	SD
Control	2.205	0.061635	3.174	0.10752	3.191	0.078855	2.635	0.054705	2.419	0.08967	2.632	0.02247	2.816	0.08967	3.924	0.1024
Trpm 50	2.165	0.0696463	3.452	0.0654302	3.106	0.134489	2.6	0.0761644	2.444	0.0434	2.7021	0.0473271	2.9314	0.0808914	3.806	0.0480059
Trpm 100	2.209	0.0781883	3.43	0.0832053	3.332	0.0829443	2.5897	0.0749122	2.45	0.09289	2.7124	0.181697	2.9644	0.158292	2.983	0
Trpm250	2.212	0.0446226	3.45	0.128194	3.053	0.290446	3.021	0.1393	2.314	0.023463	2.589	0.0557186	2.8964	0.0765999	3.148	0.077781
Trpm 500	2.163	0.0688839	3.33	0.104475	3.223	0.13321	4.251	0.0957456	2.26	0.0889	2.534	0.135292	2.9954	0.157929	2.815	0.0714674
Trpm 750	2.194	0.0819779	3.439	0.172034	3.647	0.194086	5.231	0.356193	2.904	0.105875	2.54214	0.2093	3.024	0.117373	2.994	0.0425191
Trpm 1000	2.367	0.117068	3.94	0.105187	3.754	0.0263308	7.8254	0.360359	2.9324	0.0656361	3.214	0.15995	3.364	0.153825	3.501	0.0464012
M Growth	SC20		SB		∑1278b		QA23		T73		P5		Vin7		P24
	Average	SD	Average	SD	Average	SD	Average	SD	Average	SD	Average	SD	Average	SD	Average	SD
Control	1.754	0.013356	1.793	0.0547596	1.776	0.0393048	1.688	0.020034	1.846	0.049608	1.868	0.070596	1.6448	0.022896	1.99	0.08109
Trpm 50	1.801	0.0551732	1.811	0.0409943	1.787	0.0703619	1.648	0.118145	1.835	0.18165	1.9021	0.0915228	1.73619	0.0407513	2.04	0.114657
Trpm 100	1.754	0.0986103	1.783	0.0415897	1.725	0.0027589	1.634	0.0615799	1.842	0.146307	1.9324	0.0839126	1.72361	0.0844385	2.039	0.216705
Trpm250	1.793	0.162563	1.783	0.0121552	1.723	0.083378	1.665	0.0890733	1.813	0.127343	1.9523	0.0386469	1.77331	0.0654744	1.966	0.037662
Trpm 500	1.679	0.146315	1.751	0.0594171	1.835	0.0893991	1.5072	0.233668	1.754	0.173624	1.9654	0.0885524	1.85869	0.10809	1.942	0.0634336
Trpm 750	1.775	0.0469573	1.763	0.0835484	1.834	0.142246	1.12751	0.0111642	1.829	0.145624	1.9332	0.0154084	1.92179	0.0506945	1.8592	0.0576551
Trpm 1000	1.726	0.0468875	1.732	0.0607582	1.698	0.0719089	0.8214	0.16411	1.777	0.00141382	1.87499	0.0784183	1.73069	0.0969713	1.788	0.11406
GT	SC20		SB		∑1278b		QA23		T73		P5		Vin7		P24
	Average	SD	Average	SD	Average	SD	Average	SD	Average	SD	Average	SD	Average	SD	Average	SD
Control	2.205	0.0554715	3.174	0.096768	3.191	0.0709695	2.635	0.0492345	2.419	0.080703	2.632	0.020223	2.816	0.080703	3.924	0.09216
TrpOH 50	2.19	0.149842	1.151	0.0589591	3.234	0.108485	2.7254	0.0778693	2.3124	0.121592	2.638	0.0900456	2.71	0.0324768	4.028	0.0713313
TrpOH 100	2.316	0.0720503	3.418	0.0966618	3.228	0.0284156	2.7214	0.181051	2.3984	0.0889	2.7854	0.12803	2.774	0.0955969	3.807	0.0933208
TrpOH 250	2.218	0.0734597	3.427	0.0617627	3.503	0.151815	2.633	0.0489667	2.394	0.133633	2.701	0.0593949	2.667	0.159483	4.246	0.122053
TrpOH 500	2.155	0.154173	3.7521	0.0758301	3.635	0.120811	2.681	0.0536962	2.3931	0.0773667	2.786	0.0530568	2.657	0.231281	4.345	0.287882
TrpOH 750	2.219	0.0736364	3.954	0.176052	3.462	0.0366088	2.6651	0.02242	2.258	0.0579597	2.954	0.166403	2.8654	0.14026	3.984	0.274761
TrpOH 1000	2.665	0.0516294	4.511	0.160554	3.907	0.123164	3.102	0.049716	2.662	0.034886	3.388	0.196553	3.1854	0.166479	4.863	0.127701
M Growth	SC20		SB		∑1278b		QA23		T73		P5		Vin7		P24
	Average	SD	Average	SD	Average	SD	Average	SD	Average	SD	Average	SD	Average	SD	Average	SD
Control	1.754	0.0140238	1.793	0.0574976	1.776	0.04127	1.689	0.0210357	1.846	0.0520884	1.868	0.0741258	1.485	0.0240408	1.999	0.0851445
TrpOH 50	1.801	0.0282431	1.743	0.00397976	1.732	0.0495837	1.6521	0.158195	1.782	0.102223	1.857	0.226233	1.601	0.19582	1.991	0.0334983
TrpOH 100	1.679	0.0193433	1.699	0.0412225	1.703	0.0315574	1.5021	0.315411	1.799	0.0698774	1.8523	0.0493158	1.5544	0.0493158	2.045	0.0596943
TrpOH 250	1.815	0.102402	1.699	0.0341988	1.66	0.0740458	1.3025	0.216661	1.746	0.0738489	1.7985	0.0671546	1.448	0.0671546	2.137	0.0834072
TrpOH 500	1.612	0.116727	1.607	0.0298611	1.598	0.128654	1.254	0.122552	1.732	0.016862	1.8021	0.0480527	1.32	0.0480527	1.85	0.106163
TrpOH 750	1.575	0.170442	1.464	0.0427403	1.486	0.108185	1.115	0.0181178	1.657	0.04865	1.801	0.04865	1.302	0.084	1.761	0.0699956
TrpOH 1000	1.396	0.0648207	1.329	0.077593	1.38	0.221493	0.9754	0.263012	1.577	0.12299	1.6021	0.12299	1.05	0.0819	1.582	0.15995
GT	SC20		SB		∑1278b		QA23		T73		P5		Vin7		P24
	Average	SD	Average	SD	Average	SD	Average	SD	Average	SD	Average	SD	Average	SD	Average	SD
Control	1.95547	0.0529198	3.0217	0.0923167	2.9824	0.0677049	2.5214	0.0469697	2.4324	0.0769907	2.665	0.0192927	2.929	0.0769907	4.171	0.0879206
TyOH 50	1.965	0.151021	2.934	0.0778693	2.9021	0.065352	2.632	0.151021	2.423	0.155619	2.683	0.0776095	2.626	0.0720634	3.29	0.118865
TyOH 100	1.886	0.0746643	3.214	0.1239	2.852	0.123146	2.421	0.0746643	2.445	0.04865	2.729	0.165941	2.959	0.0889	4.133	0.0586661
TyOH 250	1.885	0.0860773	3.001	0.0489667	2.952	0.0903	2.422	0.0860773	2.422	0.11725	2.743	0.128515	2.75	0.14619	2.457	0.14583
TyOH 500	1.90021	0.0986576	3.101	0.0536962	3.014	0.08379	2.5024	0.0986576	2.4121	0.0819	2.608	0.167093	2.821	0.0622436	4.027	0.016625
TyOH 750	1.96801	0.0889	3.105	0.02242	3.124	0.11375	2.5521	0.245094	2.4214	0.1239	2.646	0.0105667	2.86	0.0917675	3.963	0.081108
TyOH 1000	1.97023	0.0670516	3.201	0.0864436	3.102	0.0989113	2.633	0.0389588	2.6021	0.1239	2.6521	0.0568652	3.037	0.140875	3.833	0.0940278
M Growth	SC20		SB		∑1278b		QA23		T73		P5		Vin7		P24
	Average	SD	Average	SD	Average	SD	Average	SD	Average	SD	Average	SD	Average	SD	Average	SD
Control	1.834	0.00276783	1.641	0.000390016	1.831	0.00343598	1.688	0.0143848	2.03	0.0100178	1.845	0.0191904	1.236	0.00328283	1.967	0.00711298
TyOH 50	1.806	0.0282431	1.554	0.00397976	1.745	0.035061	1.68	0.146784	1.963	0.102223	1.84	0.19582	1.289	0.0334983	1.939	0.0725814
TyOH 100	1.85	0.0328607	1.6457	0.0655864	1.758	0.0896694	1.705	0.0328607	1.947	0.234853	1.794	0.0428988	1.246	0.0141057	1.938	0.211837
TyOH 250	1.782	0.0618016	1.6234	0.032767	1.721	0.0836355	1.67	0.0618016	1.95	0.211586	1.785	0.0801143	1.271	0.0836756	2.113	0.08225
TyOH 500	1.776	0.0488403	1.62	0.0243391	1.753	0.0306255	1.652	0.0488403	1.909	0.0770455	1.772	0.0912223	1.29	0.0920495	1.903	0.159977
TyOH 750	1.691	0.109194	1.552	0.0736193	1.752	0.138543	1.5584	0.109194	1.906	0.0527133	1.724	0.0928807	1.187	0.0654892	1.965	0.276466
TyOH 1000	1.693	0.0286151	1.44021	0.0351093	1.67124	0.0817674	1.5375	0.0286151	1.882	0.241558	1.676	0.0631652	1.165	0.0541033	1.832	0.0758905
GT	SC20		SB		∑1278b		QA23		T73		P5		Vin7		P24
	Average	SD	Average	SD	Average	SD	Average	SD	Average	SD	Average	SD	Average	SD	Average	SD
Control	2.351	0.0547701	3.113	0.100631	3.157	0.126378	2.631	0.0521576	2.534	0.116025	2.665	0.0238803	2.929	0.00362363	4.171	0.090678
PheOH 50	2.3401	0.0778693	3.078	0.151021	3.163	0.0931391	2.665	0.0370753	2.518	0.0480842	2.702	0.104399	2.816	0.0347629	4.351	0.110642
PheOH 100	2.458	0.181051	3.021	0.0746643	3.315	0.012208	2.661	0.0171839	2.534	0.0499965	2.751	0.00692692	2.744	0.0483049	4.3214	0.184423
PheOH 250	2.341	0.0489667	3.0214	0.0860773	3.186	0.148764	2.71	0.0599324	2.573	0.0889	2.772	0.13436	2.977	0.106709	4.254	0.088407
PheOH 500	2.4124	0.0536962	2.984	0.0986576	3.452	0.1239	2.828	0.0511349	2.517	0.11375	2.728	0.0234121	3.01	0.00355257	4.685	0.0889
PheOH 750	2.501	0.02242	3.2801	0.0805	3.431	0.0355663	2.948	0.224787	2.721	0.0749	2.839	0.0814009	3.015	0.0625784	5.001	0.146718
PheOH 1000	2.6021	0.0670516	3.321	0.0864436	3.889	0.0989113	2.934	0.0389588	2.6971	0.08225	3.065	0.0772036	3.016	0.0361585	5.549	0.20377
M Growth	SC20		SB		∑1278b		QA23		T73		P5		Vin7		P24
	Average	SD	Average	SD	Average	SD	Average	SD	Average	SD	Average	SD	Average	SD	Average	SD
Control	1.834	0.03375	1.642	0.0636556	1.831	0.0350055	1.862	0.133508	2.029	0.11518	1.845	0.0818241	1.236	0.0818241	1.967	0.0955096
PheOH 50	1.828	0.146784	1.59381	0.146872	1.77	0.00540756	1.713	0.111657	1.975	0.124827	1.776	0.00378	1.221	0.0826282	2.053	0.0729408
PheOH 100	1.843	0.0655864	1.645	0.0328607	1.741	0.0809539	1.66	0.0655323	1.991	0.00383143	1.752	0.0776442	1.288	0.0776442	1.969	0.0611605
PheOH 250	1.804	0.032767	1.601	0.0618016	1.737	0.033986	1.692	0.129619	1.894	0.111826	1.767	0.0794408	1.178	0.0794408	1.947	0.0927278
PheOH 500	1.7385	0.0243391	1.587	0.0488403	1.617	0.0329314	1.607	0.033005	1.841	0.0429584	1.765	0.0155479	1.17	0.0155479	1.9214	0.0730691
PheOH 750	1.662	0.0736193	1.509	0.109194	1.567	0.0704535	1.558	0.0912447	1.86	0.04865	1.724	0.04865	1.114	0.084	1.791	0.0757751
PheOH 1000	1.629	0.0351093	1.51	0.0286151	1.545	0.0544176	1.575	0.135222	1.789	0.12299	1.635	0.12299	1.091	0.0819	1.724	0.15995
